# Supplementary material for: Silver-Sulfamethazine-Conjugated β-Cyclodextrin/Dextran-Coated Magnetic Nanoparticles for Pathogen Inhibition
Source: Nanomaterials (Basel). 2024 Feb 17;14(4):371. doi: 10.3390/nano14040371 (PMC10892808; doi:10.3390/nano14040371)
Supplement: Supplementary file 1 [file nanomaterials-14-00371-s001.zip]

Archive with 1 entries (1 files):
- nanomaterials-2887117-supplementary.pdf
